# Supplementary material for: Noninvasive Combined Diagnosis and Monitoring of Aspergillus and Pseudomonas Infections: Proof of Concept
Source: J Fungi (Basel). 2021 Sep 6;7(9):730. doi: 10.3390/jof7090730 (PMC8471143; doi:10.3390/jof7090730)
Supplement: Supplementary file 1 [file jof-07-00730-s001.zip]

Archive with 1 entries (1 files):
- jof-1327146-supplementary.pdf
